# Supplementary material for: Genomic and Expression Analysis of Cassava (Manihot esculenta Crantz) Chalcone Synthase Genes in Defense against Tetranychus cinnabarinus Infestation
Source: Genes (Basel). 2024 Mar 5;15(3):336. doi: 10.3390/genes15030336 (PMC10970205; doi:10.3390/genes15030336)
Supplement: Supplementary file 1 [file genes-15-00336-s001.zip]

Archive with 1 entries (1 files):
- genes-2835292-supplementary.xlsx
