# Supplementary material for: Genomic and Expression Analysis of Cassava (Manihot esculenta Crantz) Chalcone Synthase Genes in Defense against Tetranychus cinnabarinus Infestation
Source: Genes (Basel). 2024 Mar 5;15(3):336. doi: 10.3390/genes15030336 (PMC10970205; doi:10.3390/genes15030336)
Supplement: Supplementary file 1 [file genes-15-00336-s001.zip › genes-2835292-supplementary.xlsx]

## Sheet: Table S1
Table S1. List of the CHSs sequences in cassava.
CHSs name	Unigene ID	Transcript ID	CHSs gene	CHSS protein sequence
MeCHS1	MANES_11G075100	OAY37101	ATGGCTGCTGCTTCAGTAGAGGAGATCAGAAAGGCCCAAAGAGCCCAGGGTCCGGCCACC ATCCTCGCCATTGGCACCGCCACTCCCTCTAACTGTGTCAACCAGGCTGATTATCCTGAT TATTACTTCAGGATCACCAAGAGTGAGCACATGGCTGAGTTGAAAGAGAAGTTCAAGCGC ATGTGTGATAAGTCTATGATTAAGAAACGTTACATGCATTTAGATGAAGAAATCTTGAAA GAGAATCCCAACATGTGCGGTTACTGGGAGCCATCTCTTGATGCTCGTCAGGATATTGTA GTGGTGGAGGTCCCGAAGCTGGGGAAGGAAGCAGCAACTAAAGCTATCAAAGAATGGGGT CAACCTAAGTCTAAGATCACCCATCTTATTTTC…	MAAASVEEIRKAQRAQGPATILAIGTATPSNCVNQADYPDYYFRITKSEHMAELKEKFKRMCDKSMIKKRYMHLDEEILKENPNMCGYWEPSLDARQDIVVVEVPKLGKEAATKAIKEWGQPKSKITHLIFCTTSGVDMPGCDYQLTKLLGLRPSVKRFMMYQQGCFAGGTVLRMAKDLA ENNKGARVLVVCSEITAVTFRGPSDTHLDSLVGQALFGDGAGALIVGSDPDTSIERPLFQLVSAAQTILPDSDGAIDGHLREVGLTFHLLKDVPSLISKNIEKSLVEAFKPIGISDWNSIFWIAHPGGPAILDQVEAKLSLKPEKMRATRHVLSEYGNMSSACVLFILDEMRKKSLEEGKVTTGEGLEWGVLFGFGPGLTVETVVLHSVST
MeCHS2	MANES_04G094200	OAY52572	ATGGCTGCTTCGGTAGAAGAGATCAGAAAGGCTCAGAGAGCCCAGGGTCCGGCCACCATC CTCGCCATTGGCACCGCCACCCCCTCCAACTGCGTCAACCAGGCTGATTATCCTGATTAT TACTTCAGGATCACTAATAGCGAGCACATGACTGAGTTGAAAGAAAAGTTCAAGCGCATG TGTGATAAATCTATGATCAAGAAACGTTACATGCATTTAGATGAAGAAATCTTGAAAGAG AATCCGAACATGTGCGCTTACTGGGAACCTTCTCTTGATGCTCGCCAAGACATTGTGGTG GTGGAAGTTCCAAAGCTTGGAAAGGAAGCAGCAACTAAAGCTATCAAAGAATGGGGCCAA CCAAAGTCTAAGATCACTCACCTTATCTTTTGC…	MAASVEEIRKAQRAQGPATILAIGTATPSNCVNQADYPDYYFRITNSEHMTELKEKFKRM CDKSMIKKRYMHLDEEILKENPNMCAYWEPSLDARQDIVVVEVPKLGKEAATKAIKEWGQ PKSKITHLIFCTTSGVDMPGCDYQLTKLLGLRPSVKRFMMYQQGCFAGGTVLRLAKDLAE NNKGARVLVVCSEITAVTFRGPSDTHLDSLVGQALFGDGAGALIVGSDPDTSIERPLFQL VSAAQTILPDSDGAIDGHLREVGLTFHLLKDVPGLISKNIEKSLVEAFTPIGINDWNSIF WIAHPGGPAILDQVEAKLSLKPEKMRATRHVLSEYGNMSSACVLFILDEMRKKSLKEGKP TTGEGLEWGVLFGFGPGLTVETVVLHSVPTETT…
MeCHS3	MANES_03G150000	OAY55390	ATGGTGACTGTAGATGAAGTACGCAAGGCTCAACGGGCGGAAGGTCCGGCCACTGTGTTG GCCATCGGAACAGCAACTCCTACCAATTGTGTTGATCAAAGCACCTACCCTGACTACTAC TTTCGGATCACCAATAGTGAGCACAAGACGGAGCTTAAAGAGAAGTTTCAGCGCATGTGT GACAAATCTATGATCAAGAAGCGATACATGCACTTGACTGAGGATATCTTGAAAGAAAAT CCCAATATCTGTGCATATATGGCTCCTTCATTGGATGCTAGACAAGATATAGTGGTGGTC GAGATACCAAAGCTAGGCAAAGAAGCTGCTGTTAAAGCTATCAAAGAATGGGGCCAGCCA AAATCCAAGATCACCCACTTGGTTTTTTGCACG…	MVTVDEVRKAQRAEGPATVLAIGTATPTNCVDQSTYPDYYFRITNSEHKTELKEKFQRMC DKSMIKKRYMHLTEDILKENPNICAYMAPSLDARQDIVVVEIPKLGKEAAVKAIKEWGQP KSKITHLVFCTTSGVDMPGADYQLTKLLGLRPSVKRLMMYQQGCFAGGTVLRLAKDLAEN NKGARVLVVCSEITAVTFRGPSDTHLDSLVGQALFGDGAAAIIVGADPVPQVEKPLFELV SAAQTILPDSDGAIDGHLREVGLTFHLLKDVPGLISKNIEKSLVEAFQPLGISDWNSLFW IAHPGGPAILDQVEVKLGLKPEKLRATRHVLADYGNMSSACVLFILDEMRKKSTEDGLKT TGEGLEWGVLFGFGPGLTVETVVLHSVAT
MeCHS4	MANES_11G075200	OAY37102	ATGGCTGCATCAGTAGAGGAGATCAGAAAGGCCCAGAGAGCCCATGGTCCTGCCACCATC CTCGCCATTGGCACCGCCACTCCCTCTAACTGTGTCAACCAGGCTGATTATCCTGATTAT TACTTCAGGGTGACCAAGAGTGAGCATATGACTGAGTTGAAAGAGAAGTTCAAGCGCATT TGTGATAAATCTATGATTAAGAAACGTTACATGCATTTAACTGAAGAAATCTTGAAAGAA AATCCCAATATCTGCACTTACTGGGAACCATCTCTTGATGCTCGTCAAGATATTATGGTG GTGGAGGTCCCTAAGCTAGGGAATAAAGCAGCAACTAAGGCTATAGAAGAATGGGGCCAA CCCAAGTCCAAGATCACCCATCTTATTTTTTGC…	MAASVEEIRKAQRAHGPATILAIGTATPSNCVNQADYPDYYFRVTKSEHMTELKEKFKRI CDKSMIKKRYMHLTEEILKENPNICTYWEPSLDARQDIMVVEVPKLGNKAATKAIEEWGQ PKSKITHLIFCTTSGVDMPGYDYQLIKLLGLRPSVKRFMMYQQGCFAGGTVLRLAKDLAE NNKGARVLVVCSEITVVTFRGPADTHLDSLVGQALFGDGAAALIVGADPDTSIEHPLFQL VSTAETILPDSDGAIEGHLREVGLSFHLQDRVPSLISKNIEKSLVEVFSPIGINNWNSIF WIAHPGGPAILDQVEAKLSLKPEKMRATRHILSEYGNLSSACVIFILDEMRKKSLEERKV TTGEGLEWGVLFGFGPGLTVETVVLHSVLTETA…
MeCHS5	MANES_11G079300	OAY37152	ATGGCAGGAATAGTTGAGGAGATAAGAGAGGCTCATCGAGCCAAAGGTCCAGCCACCATC CTAGCCATTGGCACAGCCACCCCATCTAACTCTATCTCCCAGGATCTCTATCCTGACTAT TACTTCAGGATCACAAAGTCCGACCACCTGACCCACTTAAAACGCAAGTTCATGCATTTA TGTGCAAAATCGAGGATCAAGAAACGCTACATGCACTTAACAGAAGAAATGTTGAAAGAG CATCCAAATCTTTGCTCTTACAAGGAACCATCTCTCAGTACACGCAAAGAAATATTGAAG CATGAGCTCCCAAAGTTAGGAAGTGAAGCAGCATGTAAAGCCATACAAGAATGGGGCCAA CCAAAGTCCAAGATCACACACCTTATCTTCTAC…	MAGIVEEIREAHRAKGPATILAIGTATPSNSISQDLYPDYYFRITKSDHLTHLKRKFMHL CAKSRIKKRYMHLTEEMLKEHPNLCSYKEPSLSTRKEILKHELPKLGSEAACKAIQEWGQ PKSKITHLIFYTTSSIVVMPGCDFYLAKILGLRPCVQRFMMYNLGCFAGGTVLRLAKDLA ENNKDARVLVVCSEISVATFRGPSDTHLDSLVGQALFGDGAAALIVGSDIDTSIEHPLFQ LVSASQTILPDSDKVIEGNLLEIGLTFHLQKDVPKLISENIEKCLVQAFSPIGISDWNSI FWIAHPGGPAILEQIEMKLNLKQEKLRASWHVLREYGNMSSASVFFIMDEMRNKSVEEGN CSLGEGLEWGVLFGFGPGLTVETVVLRNISMAT…
MeCHS6	MANES_11G075500	OAY37105	ATGGCTGCTGTATCAGTTGGGGAGATCATAAAAGCTGAGAAAGCCCAGGGTCCGGCCACC ATCCTCGCCATTGGCACCGCCACTCCCTCTAACTGCGTAAACCAGGTTGATTACCCTGAT TATTACTTCAGGATCACGAAGAGTGAGCACATGACTGACTTGAAAGAAAAGTTCAAGCGC ATTTGTGACAAATCTAAGGTCAAGAAACGTTACATGCATTTAAATGAAGAAATATTGAAA GAGAATCCCAACATGTGCGCTTATTGGGAACCATCTCTCGATGCTCGTCAAGATATTGCA GCGGTAGAGGTTCCCAAGCTGGGGAAGGAAGCAGCAGCTAAGGCTATCAAGGAATGGGGC CAACCCAAGTCCAAGATCACCCATCTTATTTTC…	MAAVSVGEIIKAEKAQGPATILAIGTATPSNCVNQVDYPDYYFRITKSEHMTDLKEKFKR ICDKSKVKKRYMHLNEEILKENPNMCAYWEPSLDARQDIAAVEVPKLGKEAAAKAIKEWG QPKSKITHLIFCTTSVIDIPGCDYQLTKLLGLHPAVKRFMIYHQGCYASGMALRVAKDLA ENNKGARVLVVCSEIRVATFRGPSETHLDSLVGQAIFSDGAGAIIIGSDPDIPIEYPLFQ LISAAQTIIPDSDGAIHGHLREVGLTVHLLKDIPRLISKNIGEILEEAFSPIGISDWNSI FWIAHPGGSAILDQIEVKLSLDPEKLNASKHVLSEYGNMSSASVLFILDEMRKKSLEEGK ATTGEGLEWGVLFGFGPGITVETVVLHSVRI
MeCHS7	MANES_11G075300	OAY37103	ATGGCTGCATCAGTGGAGGAGATCAGAATGGCTCAAAGAGCTCAAGGTCCGGCCACCATC CTCGCCATTGGCACTGCCACTCCCTCTAACTATTTCATCCAGGCTGATTACCCTGATTTT TACTTTAGGGTCACTAGAAGCGAGCACATGACCAACTTGAAAGAAAAGTTCAAGCGAATC TGTGACAAATCTATGATTAAAAAACGTTACATGCATTTAAATGAAGAAATCTTGAAAGAG AATTCCAATATGTGTGCATATTGGGAACCATCCCTTGATGCTCGTCAAGACATTGCAGTG GTCGAGGTTCCAAAGCTGGGGAAGGAAGCGGCAATTAAGGCTATCGAAGAATGGGGCCAA CCCAAGTCCAAGATCACCCACCTTATTTTTTGC…	MAASVEEIRMAQRAQGPATILAIGTATPSNYFIQADYPDFYFRVTRSEHMTNLKEKFKRI CDKSMIKKRYMHLNEEILKENSNMCAYWEPSLDARQDIAVVEVPKLGKEAAIKAIEEWGQ PKSKITHLIFCTTAGVDMPGCDYQLTKLLGLHLSVKRYMLYQQGCFAGGTVLRLAKDLAE NNKGARVLVVCSEITTMIFRGPSDTHLDSLVCQALFGDGAGALIVGSDPDDTIEHPLFQL VSSAQTIIPNSDAALKLHVREVGLTFHLLKEVPELISKNIEKPLAESFNPIGISDWNSIF WIVHPGGAAILDQIEKKLDLKPEKMRASRHVLSEYGNLTSACVLFILDEMRKKSFEEGKV TTGEGVEWGVLFGFGPGLTVETIVLHSVPTGAKK
MeCHS8	MANES_11G089600	OAY37288	ATGGCTATTGAAGCCTCACAAATTTGCATCAACAACTGGGGGAGGGCTATGTCAGACATA ACTCACTTAGTCTATGTCTCCTCAAGCGAAGTTAGGCTATCAGGTGGTGATCTATATCTT GCAAGAGCTCTTGGACTCAACCCTGGAACGCAGCGTGTCTTGCTCTACTTCATGGGTTGC TCTGGAGGTGTAGCTGGTCTTCATGTCGCCAAGGATATTGCTGAAAACAATCTCAGGAGT CGAGTTTTGTTAGCCACTTCTAAAACTACTATTATTGGATTCAAACCTCTAAGTGCAGAA AGACCATATGATCTTGTCGGAGTTGCACTCTTTGGGGATGGGGATGGAACTGGAGCTGGA GCCATGATAATAGGCACAGACCCAGTTTCAGAC…	MAIEASQICINNWGRAMSDITHLVYVSSSEVRLSGGDLYLARALGLNPGTQRVLLYFMGC SGGVAGLHVAKDIAENNLRSRVLLATSKTTIIGFKPLSAERPYDLVGVALFGDGDGTGAG AMIIGTDPVSDIEHPLFELHTAVQSFLPETDKIIDGKLIEEGISFKLSRELPHVIEDNVE DFYRKLMGIAGVTEKEYNELFWAVHPGEPAILNRIEKRLDLVPEKLNASRQALMDYGNAS SNTIVFVLEYMIEEESLKMKKNNESCEWGLILAFGPEITLEGILVRNLTV
MeCHS9	MANES_04G078700	OAY52381	ATGGGGAGTGAAGAGACTGTACAATCAGGTTCTTCGAAGAAGGCCAATCCTGGCAAAGCT ACAATTTTGGCTCTTGGCAAGGCATTTCCTCACCAACTTGTCATGCAGGAGTTTCTGGTT GATGGGTATTTCAAGAACACCAATTGTGATAATCCAGATCTCAAGCAGAAGCTAGCTAGA CTCTGCAAGACAACAACCGTCAAAACAAGGTATGTGGTGATGTCGGAGGAAATACTACAG AAATACCCCGAACTCGCGGCCGAAGGCCTCCCTACTGTAAAGCAGCGATTGGATATCTGC AATGATGCTGTGACGCAGATGGCTATTGAAGCTTCACAAATTTGCATCAAGAACTGGGGC AGGTCAATGTCAGACATAACTCACTTAGTCTAC…	MGSEETVQSGSSKKANPGKATILALGKAFPHQLVMQEFLVDGYFKNTNCDNPDLKQKLAR LCKTTTVKTRYVVMSEEILQKYPELAAEGLPTVKQRLDICNDAVTQMAIEASQICIKNWG RSMSDITHLVYVSSSEARLPGGDLYLARGLGLNPETQRIMLYFMGCSGGVAGLRVAKDIA ENNPGSRVLLATSETTIIGFKPPSIDRPYDLVGVALFGDGAGAMIIGTDPVSYSERPLFE LHTAIQNFLPETEKIIDGKLTEEGISFKLARELPHIIEDNVEGFCHKLMRNAGVAEKEYN KLFWAVHPGGPAILNRIEKRLDLLPEKLNASRRALMDYGNASSNTIVYVLEYMIEESFKI KEKNENCEWGLILAFGPGITFEGILARNLTV
MeCHS10	MANES_18G083400	OAY23504	ATGATTGTAGCTATTGGCACTGCAAATCCACCCAACTGCTTCTACCAGTCAACCTATCCA GACTTTTACTTCAAACTCACTAATAGCGACCACTTGACAGAATTAGAATTAAAACAAAAG TTCAGACGCATTTATATCATCAACAAGAATCCTGAAATAGCTATTTATGGGGCTTCTTCA CTTGATGCACGTCAAAAAATTCTAATTCCTGAGGTTCCCAAGCTAGGTAAAGAAGCAGCT TTGAAGGCCATAAAGGAATGGAGCCAGCCAATTTCTAAGATCACACACCTTATATTTTGT ACATCTTCAGGAGTAAATATGCCCGGAGCAGATCATCAACTTGTAAAGCTCCTTGGCCTT CAACCATCTGTGAAAAGATTCATGATCTATCAC…	MIVAIGTANPPNCFYQSTYPDFYFKLTNSDHLTELELKQKFRRIYIINKNPEIAIYGASS LDARQKILIPEVPKLGKEAALKAIKEWSQPISKITHLIFCTSSGVNMPGADHQLVKLLGL QPSVKRFMIYHTGCFAGAASLRLAKDIAENNGDSRVLIVCSENMTSSFHAPSETHLDILV GSAIFADGAAAIIVGADLDMTSERPLFQLVSASQTIIPDSENGIVGETCEMGLSYYLSKS VPQVIGDNIVEWMSENFGNLKDWNKLFYIVHPGGPTILNGMEEKLGLEKQKLKASRHVLS EYGNMWSPSVFFILDEMRKTSMEEGKATTGEGLNLGILFGCGPGLTVESVILRSVIIARD
MeCHS11	MANES_01G271100	OAY62490	ATGCTCATCTTCCTTAAATTTTACGCACAAAAAGGGAACGAAAATGAGCTACAACACTCC AAGATGTCAAAATCTGACAACCATAGGCGCATTCCTACCACTGGGAAAGCAACGATTCTT GCCATAGGCAAGGCCTTTCCTAAGCAGCTCATTCCTCAAGAGTGCCTAGTGGAGGGCTAT ATCCGTGACACCAAATGCGAAGATGTATCCATCAAGGAGAAATTGGAGCGACTTTGCAAA ACTACTACTGTGAAGAGAAGATACACGGTCATGTCAAAGGAGATTCTGGACAAATACCCT GAACTTGCAACTGAGGGCACGCCAACAATCAAACAAAGGCTTGAAATAGCAAATCCAGCA GTTGTTGAGATGGCAAAAGAAGCAAGTATTGCT…	MLIFLKFYAQKGNENELQHSKMSKSDNHRRIPTTGKATILAIGKAFPKQLIPQECLVEGY IRDTKCEDVSIKEKLERLCKTTTVKRRYTVMSKEILDKYPELATEGTPTIKQRLEIANPA VVEMAKEASIACIKEWGRPAEDITHIVYVSSSEIRLPGGDLYLASQLGLKSDVSRVMLYF LGCYGGVAGLRVAKDIAENNPGSRVLLTTSETTIIGFRPPNKARPYDLVGAALFGDGAAA VIIGANPIINKESPFMELNCAVQQFLPGTQNVIDGRLTEEGINFKLGRDLPQKIEDNIEE FCKKLMLKAGLTEEFNDLFWAVHPGGPAILNRLETNLKLNSGKLECSRRALMDYGNVSSN TIFYVMEYMREELKREGGEEWGLALAFGPGITF…
MeCHS12	MANES_09G171200	OAY42326	ATGGGAAGCTTCATGGTGTTAAAGCAATCCAACATTGGTGAAATTCTCTTGTCCCTATTT TCCAATAACATAGATTTTTTAGCAGCAATATCTCTCCTTGCAATTGCCATTTACATTGTT TCTTTCAATTCCAAGCGTGTTTATCTTGTCGACTTTGCGTGCTATAAGGCACCAGATTAT CAAAGAGTTCCCATCTCCGCCTTCATAGAACATAAAGAATTATTGGGAAATTCCAATTCA AATGCCGAGTTCCAAACCAAAGTCCTTGAAAGATCACGTATTGGTAATGAAACTTACCTT CCTTCAGGCGTCCATCTATTTCCAGCAGATCATTCTTGGAAGTATACCATTGAGGAGTTT GAAATGGTGTTATTTACAGTAGTTGAAGACCTC…	MGSFMVLKQSNIGEILLSLFSNNIDFLAAISLLAIAIYIVSFNSKRVYLVDFACYKAPDY QRVPISAFIEHKELLGNSNSNAEFQTKVLERSRIGNETYLPSGVHLFPADHSWKYTIEEF EMVLFTVVEDLFTKHKINPKSIGILITNCSLSCPTPSLASMIINKFGFRSNILSFNLSGM GCSAGLLSISLAKDLLKVHKNSLVLVLSTESTTSNVYEGKIKSMLLANCLFRMGGAAILL SNRKSDRDIAKYELQHLVRTHLGSKDGSYNCVYQREDDEGYTGVSLSRSILQVAGEGLKT NMATLAAMVLPYSELIKYVISSMACKKRRGTYIPNFKKAFDHFCVHAGGKTVIDAIKENL KLKDKDVEASKMTLYRFGNTSSSSIWYTLSYLE…
MeCHS13	MANES_10G128900	OAY39864	ATGCTTAAGAACAACAGAAAAAAATACATCAAAATGAAGCTTTTGAGAATGGTGATCAAT AATTTCACCCATTTGTCCCTTGTAAATTCATCCACCTTTCAAGACCTTCCACTCTCCTTT ACCTACTTCTTAGTTGGAACAATTTTACTCGCTGCAGTTTCCTACTTTGCTCTGAAATCG AATTGTGTCTTTCTTATAGACTTCACCTGTTATCTTCCAGCAGATTACTTGCGATCCCCG ACCTCGCACTTCACAGAACATACAGAGTTAAGTGGTGTGTTCAGCAGAGAGAGCCTTGAT TTCCAAAAGAGAGTTATAGAAAGATCAGGCATTGGAGATGAAGCTTGCTTTCCACTCACA ATGCATGAGATACCAGTAGATACGTCTTTTAAC…	MLKNNRKKYIKMKLLRMVINNFTHLSLVNSSTFQDLPLSFTYFLVGTILLAAVSYFALKS NCVFLIDFTCYLPADYLRSPTSHFTEHTELSGVFSRESLDFQKRVIERSGIGDEACFPLT MHEIPVDTSFNSARKEVEEVLFTVVEDLFSKNSINPKSIDILISNCSLFCPTPSITGMII NKFGLRSNIKSISLSGMGCSAGILSIGLAKELLKVHKNSLALVLSMEAVTPSGYRGHTKS MLIANTIFRMGGVAVLLSNKKQDKWTARYKLQHLVRTHMGADDQAYHSVFQQVDENGKVG VSLSRALTHAASKALRTNISELGPLVLPYTEQLQYGWSLIRQKLSVAARENEIHVPKFKK AFDHFCIHAGGRAIIDAVESNLKLQKEEGEASR…
MeCHS14	MANES_02G218800	OAY58945	ATGATGAGCGAGCCGGATCACTCACAAGCTCAGGTCCACCAAAACTGCTTGCTCCCCACT CCCATTACCCTCTTTCTCACACCATTTCTTGGCATGACTTTGGTTCATTATTCAATGCTC ATCATTGAAAATCTCATTGAGCTATGGAACCGACTCACATCCAATTTGGAAATGCTTGTT ATAAGCTCAACTTTTATACTTATTATAATCACTCTATATTTCATGAGAAAGCCAAGAAAG ATTTATTTAGTTGATTTTGCTTGTTACAAGCCAGCACCATCTTACAAGTGTCCCAAAGAG CATTGCATGAAGGTAGTTGATAAAGAAGAAGTGTTCACAGAGGAAAGTTTAGAGTTTGTA AGGAAAATTCTGGAGAAATCTGGGATTGGTCAA…	MMSEPDHSQAQVHQNCLLPTPITLFLTPFLGMTLVHYSMLIIENLIELWNRLTSNLEMLV ISSTFILIIITLYFMRKPRKIYLVDFACYKPAPSYKCPKEHCMKVVDKEEVFTEESLEFV RKILEKSGIGQDAYGSNGVLQIPQDLCMAEARKETEMVVFGAVDELLAKTGVKPADIGIL VVNSSVFNPQPSLSAMIVNRYKLRGNVLSYNLGGMGCSAGLISIHLAKDLLQVHPNSYAL VVSTENATSSWYEGNERSMLITNCLFRVGGVAVLLSNRSFDRRCSKYQLMNSIRTHKGAD DKSYNCVMQREDKNDAIGISLSKELVGVAGDALKANITTLGPLVLPLFEQLKFLATLIMK KILKIKIKSYIPDFKLAFEHFCIHPGGRAVLDT…
MeCHS15	MANES_02G218700	OAY58944	ATGGCTTTGGTTCGTTGTTCAATGCTCACCTTTGAAAATCTCTGTGAGCTATGGAACCAA CTTAGATTCAATTTGGAAATAGTTGTTGTATCCTCAACCTTTATACTTATTATAAGCACT CTATATTTCATGAGAAAGCCAAGAAAGATTTACTTAGTTGATTTTGCTTGTTACAAACCA GAGCCATCTTACAAGTGTCCCAAAGAGCATTGCATGAAAGTAATTGATAGTGGGGAAGCG TTCACAAAGGAAAGTTTAGAGTTTGCAAGAAAAATTCTGGAGAAATCTGGGATTGGTCAG GAAGCATACGGATCCAATGGAGTAATGCAAATCCCTCAAAACCTATGCATGGCTGAGGCA AGAAAGGATGCAGAAATGCAGATTTTTGGAGTA…	MALVRCSMLTFENLCELWNQLRFNLEIVVVSSTFILIISTLYFMRKPRKIYLVDFACYKP EPSYKCPKEHCMKVIDSGEAFTKESLEFARKILEKSGIGQEAYGSNGVMQIPQNLCMAEA RKDAEMQIFGVVDELLAKTGVKPANIGILVVNCSTFNPQPSLSAMIVNHYKLRDNILSFN LGGMGCSAGLISIYLAKDLLQVHPNSYALVVNTENAISTWYEGNERSMLITNCLFRVGGA AILLSNRSFDRRRSKYQLMHSVRTHMGADDKSYNCIMQQEDKNGTIGVSLSKELIVVAGG ALKANITTLGPLVLPLSEQLKYLATLIIKKILKIKIKPYILDFKLAFEHFCIHPGGRAVL DTVEKSLSLTEWHMEPSRMTLYRFANTSSTSIW…
MeCHS16	MANES_18G024000	OAY22760	ATGAATCTAGATGATCTCCGTCACCTCTGGCTCCATCTTCAGTATAATCTCGTTAGCATC ATTATCTGCTCTGCTTTTCTCGTTTTCGGTTTAACCGTTTACATTATGACCCGACCCAGA CATGTTTATTTGGTTGACTATTCTTGTTTTCTTGCCCCCGATCATCTCAAGGCTCCATTT GACCGCTTCATGGAGCACTCTAGACTCACTGGAGACTTTGACGAATCCTCGCTCGAGTTC CAGCGTAAGATTTTGGAGCGTTCTGGGCTGGGAGAGGAAACTTATGTTCCTGAAGCTATG CATTATATTCCTCCGAGGCCGTCCATGGCCGCCGCCAGGGAGGAGGCTGAGCAGGTCATG TTTGGTGCTTTGGATAATCTATTTGCTAACACT…	MNLDDLRHLWLHLQYNLVSIIICSAFLVFGLTVYIMTRPRHVYLVDYSCFLAPDHLKAPF DRFMEHSRLTGDFDESSLEFQRKILERSGLGEETYVPEAMHYIPPRPSMAAAREEAEQVM FGALDNLFANTNVNPKNIGILVVNCSLFNPTPSLSAMIVNKYKLRGNIRSFNLGGMGCSA GVIAVDLAKDLLQVHRNTYAVVVSTENITQNWYFGNKKSMLIPNCLFRVGGSAVLLSNKS GDKNRAKYKLVHVVRTHRGADDKAFRCVYQEQDDAGKTGVSLSKDLMAIAGEALKANITT LGPLVLPISEQLLFFATLVVKKLFNKKVKPYIPDFKLAFDHFCIHAGGRAVIDELEKNLQ LLPVHVEASRMTLHRFGNTSSSSIWYELAYVEA…
MeCHS17	MANES_S009300	OAY22336	ATGTTCCTCTTTCTCACACCATTTCTTGGCATGACTTTGGTTCATTGTTCAATGCTCACC CTTGAAAATCTCAGTAAGCTATGGAACCAACCCAAACTCAATTCTGAAACATTAGTTATA TGCTCAACTTTTTTACTGACTATAATCATTCTATATTTTATGAGAAAGCCAAGAAAAGTC TACTTAGTTGATTTTGCTTGCTACAAGCCAGAGCCATCTTACAAGTGCTCCAAAGAGCAT TGCCTGAAGATAGCTGAAAGTGCGAGAGTGTTCACAAAGGAAAGTTTAGAGTTTGCAAAG AAAATTCTAGAGAGATCTGGGATTGGTCAAGACACATACGCATCTAATGGAATATTGCAA AACCCTCAAGACTTTTCCATGGCCGAGGCAAGA…	MFLFLTPFLGMTLVHCSMLTLENLSKLWNQPKLNSETLVICSTFLLTIIILYFMRKPRKV YLVDFACYKPEPSYKCSKEHCLKIAESARVFTKESLEFAKKILERSGIGQDTYASNGILQ NPQDFSMAEARRESEMVIFGAIDELLGKTGVKLADIGILVVNCSLFNPQPSLSAIIINHY KLRANILSFNLAGMGCSAGLISIQLAKDLLQVHPDSYALVVSTENVTSSWYAGNERMMLV TNSLFRVGGAAILLSNLPSDRRHSKYRLMYSVRTHNGADDKSYNSIMQQEDENNILGVSL SKELIRVAGDTLKANITALGPLVLPLSEQLIFLANLIMKRIFKMKIKSYIPDFKLAIEHF CIHPGGRAVLDEVEKSLGLSKWHMEPSRMTLFR…
MeCHS18	MANES_05G159000	OAY50722	ATGGACTCCGGCGGCGAAATCCGGATCCACCAATCCCGACGGCTTCCAGATTTCTTGCAG AGTGTGAATCTCAAGTATGTCAAACTAGGCTACCACTACCTAATCTCTAATCTATTGACC TTGTGTTTCATTCCCTTGATTATAGTTACCTCAATCGAAGCCTCCCAAATGAATCTCGAC GATCTCCGTCAACTCTGGCTCCACCTTCAGTACAATCTCGTTAGCATCATTATCTGCTCT ACTTTTCTCGTTTTCGGTTTAACCGTTTTCATTATGACCCGACCCAGACCCGTTTATTTG ATCGATTATGCTTGTTTTCGTGCCCCTGATCATCTCAAGGCCCCATTTCACCGCTTCATG GAGCACTCCAGGCTCACTGGAGACTTTGACGAC…	MDSGGEIRIHQSRRLPDFLQSVNLKYVKLGYHYLISNLLTLCFIPLIIVTSIEASQMNLD DLRQLWLHLQYNLVSIIICSTFLVFGLTVFIMTRPRPVYLIDYACFRAPDHLKAPFHRFM EHSRLTGDFDDSSLEFQRKILERSGLGEETYVPEAMHYIPPRPSMAAAREEAEQVMFGAL DNLFANTNVNPKNIGILVVNCSLFNPTPSLSAMIVNKYKLRGNIRSFNLGGMGCSAGVIA VDLAKDLLQVHRNTCAVVVSTENITQNWYFGNKKSMLIPNCLFRVGGSAVLLSNKSGDKK RAKYKLVHIVRTHRGADDKAFRCVYQEQDDAGKTGVSLSKDLMAIAGEALKANITTLGPL VLPISEQLLFFATLVVKKLFNKKAKPYIPDFKL…
MeCHS19	MANES_14G102100	OAY31313	ATGCCTCAAATCTTGCCTGATTTCTCCAATTCTGTTAAGCTTAAGTACGTCAAACTTGGC TATCAGTATCTTGTTAATCACATTCTTTATCTTTTGTTGATACCTGTTATTGTTGGTGTT TCCATTGAGGTTCTTCGTTTAGGTCCTGATGAAATCTTCAACCTTTGGAAATCACTTCAT TTTGATCTTGTTCAGATTCTTTGCTCTTCTTTCTTTATCATCTTTGCTGCTACTGTTTAC TTCATGTCCAAGCCAAGAACAATCTATCTTGTGGATTATGCCTGCTACAAACCTCCAGTC ACTTGTCGGGTTCCCTTCTCCACCTTCATGGAGCACTCTAGGCTTATTTTGAAAGATAAT CCAAAGAGCGTTGAGTTCCAGATGAGGATTCTT…	MPQILPDFSNSVKLKYVKLGYQYLVNHILYLLLIPVIVGVSIEVLRLGPDEIFNLWKSLH FDLVQILCSSFFIIFAATVYFMSKPRTIYLVDYACYKPPVTCRVPFSTFMEHSRLILKDN PKSVEFQMRILERSGLGEETCLPPAIHYIPPKPTMEAARGEAELVIFSAVDSLFKKTGLK PKDIDILIVNCSLFSPTPSLSAMIINKYKLRSNIKSFNLSGMGCSAGLISIDLARDLLQV HPNSNAVVVSTEIITPNYYQGKERAMLLPNCLFRMGGAAILLSNRRSQRWRAKYRLVHVV RTHKGADDKAYRCVYEEEDKEGKVGINLSKDLMAIAGEALKSNITTIGPLVLPASEQILF LFTLIGRKIFNPKWKPYIPDFKQAFEHFCIHAG…
MeCHS20	MANES_S009400	OAY22337	ATGTTCCTCTTTCTCACACCATTTCTTGGCATGACTTTGGTTCATTGTTCAATGCTCACC CTTCAAAATCTCAGTAATCTATGGAACCAACCCAAACTCAATTCTGAAACATTAGTTATA TGCTCAACTTTTTTACTGACTATAATCATTCTATATTTTATGAGAAAGCCAAGAAAAGTC TACTTAGTTGATTTTGCTTGTTACAAGCCAGAGCCATCTTACAAGTGCTCCAAAGAGCAT TGCCTGAAGATAGCTGAAAGTATGAGAGTGTTCACAAAGGAAAGTTTAGAGTTTGCAAAG AAAATTCTAGAGAGATCTGGGATTGGTCAAGACGCATACGGATCTAATGGAATATTGCAA AACCCTCAAGACTTTTCCATGGCCGAGGCAAGA…	MFLFLTPFLGMTLVHCSMLTLQNLSNLWNQPKLNSETLVICSTFLLTIIILYFMRKPRKV YLVDFACYKPEPSYKCSKEHCLKIAESMRVFTKESLEFAKKILERSGIGQDAYGSNGILQ NPQDFSMAEARRESEMVIFGAIDELLAKTGVKLVDIGILVVNCSLFNPQPSLSAMIINRY KLRANILSFNLAGMGCSAGLISIQLAKDLLQVHGDSYALVVTTENVTSSWYAGNERSMLV TNSLFRVGGAAILLSNLTSDRRHSKYQLMYSIRTHNGADDKSYNSIMQQEDENNILGVSL SKELIRVAGDTLKANITALGPLVLPLSEQLIFLANLIMKRIFKMKIKSYIPDFKLAIEHF CIHPGGRAVLDEVEKSLGLSEWHMEPSRMTLFR…
MeCHS21	MANES_17G101800	OAY25527	ATGAGCTCTCAATCGACTTTATCATCCTCCGCCGCTGCTGCTGCTGCTGCTGGTAGTGGT GGTGGTGTTCGGATGAAGCAGTCTCGACGATTGCCTGATTTTCTACAAAGTGTGAATCTT AAATATGTGAAGTTGGGTTATCATTATCTTGTGAGTCATTTATTGACTCTCTGTTTGATC CCTTTAACGGCGGTCATTGTCGTTGAAGCCTCTCAATTGAATCCGGAGGATATTCAACTC CTCTGGCTCCAACTTCAATACAATCTCGTTATCGTCGTTGTCTGCTCCGTTTTTGTTGTT TTTGGATGTACTGGGTATATTATGACTCGACCCAGATCAGTTTATCTCGTTGATTATGCT TGCTATAAGCCTCCATCGAATCTCCAGGTCAAG…	MSSQSTLSSSAAAAAAAGSGGGVRMKQSRRLPDFLQSVNLKYVKLGYHYLVSHLLTLCLI PLTAVIVVEASQLNPEDIQLLWLQLQYNLVIVVVCSVFVVFGCTGYIMTRPRSVYLVDYA CYKPPSNLQVKFHQFMEHSKLTGDFDDSSLEFQRKILERSGLGEETYVPEAMHYLPPRPS MAAAREEAEQVMFGALDILFANTNIKPKDIGILVVNCSLFNPTPSLSAMIVNKYKLRGNI LSFNLGGMGCSAGVIAIDLAKDLLQIHRNTCAVVVSTENITQNWYFGNKKSMLIPNCLFR VGGAAVLLSNSSTDRRRAKYKLVHVVRTHRGADDKAFRCVYQEQDDNGKTGVSLSKDLMA IAGGALKTNITTLGPLVLPISEQLLFFATLVAK…
MeCHS22	MANES_12G088100	OAY35289	ATGGACGCTTTCCTGGTAACCTACCTCCTACCCATCCTCTCCATCATCTTCTACATCTGT AAAGAGTCGCTCAAGAAGAGAAACCAGACTTGCTATATGCTACACTATGAGTGCTTCAAG GCCACAGACGACAGGAAACTCGATGCAGGATCCAGTGCCAAAATCATAAGAAGAAATAAG AATCTAGGTCTTGAAGAATTCAGGTTTCTGTTACGAACTATTGTTAGTTCTGGGATAGGA GAAGAGACTTATTGCCCAAAAAATGTCATGGAAGGAAGAGAACAATCTCCTTCTCTTGTG GATGGATACTCAGAGCTGGATGAAGTAATTTTCAATACACTTGACAGGCTCTTTGCCAAT ACAGGAGTTTCTCCTTCAGACATTGACATAGTT…	MDAFLVTYLLPILSIIFYICKESLKKRNQTCYMLHYECFKATDDRKLDAGSSAKIIRRNK NLGLEEFRFLLRTIVSSGIGEETYCPKNVMEGREQSPSLVDGYSELDEVIFNTLDRLFAN TGVSPSDIDIVVTTVSLFTSFPSLTSRIINRYKMREDTKVYNLSGMGCSGSLVGIDLVQQ LFRSSNQKYFAIVVSTECMGQRWYCGKEKSMMLSNVLFRSGGCSMLLTNNSCLKNRSILK LDYLVRTHLGSSDEAYNSCLEVEDELGYRGVHLSRNLQKVAAEALTLNLKVLLPKVLPLW EILRYVISSNFRNKATKKPNIGINLKTGIKHFCIHPGGRAIIDKVGESLGLNSYDLEPSR MALYRFGNTSSGGLWYELGYLEAKKRLKKGEKI…
MeCHS23	MANES_15G034900	OAY28027	ATGTCAGTTGAAGCTTTATTTGAAAAAGAGAAGAAGCAGCAGCAGCCCAACCTCTTCTTA TCACTCCAACTCAAAAACTTGAAACTTGGTTACCACTACTTGCTCTCCAATGCCATGTTT CTCTTGCTCATACCATTTCTTGGCATGATTCTGGCTCATTTTTCAACGTTCACTGTTGAA AATCTCACTGAGCTATGGAACTATCTCAGGTTCAATTTTAATATACTAGTTGCATGCTCA AGTTTTATACTTTTTATAATCACTCTATATTTCACGAGCAAGCCAAGAAAAGTTTACTTA GTTGATTATGCTTGTTACAAGCCAAAACCATCTCATAAGTGCACCAGAGAGCATTACATG AAGTTATCTGCAGGTACCCATGTGTTCACAGAG…	MSVEALFEKEKKQQQPNLFLSLQLKNLKLGYHYLLSNAMFLLLIPFLGMILAHFSTFTVE NLTELWNYLRFNFNILVACSSFILFIITLYFTSKPRKVYLVDYACYKPKPSHKCTREHYM KLSAGTHVFTEQSLDFLRKILERSGFGQTTYGPNGLMRLPQDQSLAESRRETEMVIFGAV DELLAKTGVKPIDIGILVVNSSLFNPQPSLSAMIVNRYKLRGNILSYSLAGMGCSAGLIS INLAKDLLQVHPDSYALVVSTENITRNWYCGNERSMLVTNCLFRIGAAAILLSNRSSDRR HSKYQLMHSIRTHKGADDKSYNCIMQQEDENLEVGVSLSKELMVVAEGALKANITRLGPL VLPFSEQLLFLANLIMKKIFKMKIKSYVPDFKL…
MeCHS24	MANES_S061500	OAY21733	ATGTTCCGCTTTCTCACACCATTTCTTGGCATGACTTTGGTTCATTGTTCAATGCTCACC CTTGAAAATCTCAGTAAGCTATGGAACCAACCCAAACTCAATTCTGAAACATTAGTTATA TGCTCAACTTTTTTACTGACTATAATCATTCTATATTTTATGAGAAAGCCAAGAAAAGTC TACTTAGTTGATTTTGCTTGTTACAAGCCAGAGCCATCTTACAAGTGCTCCAAAGAGGAT TGCCTGAAGATAGCTGAAAGTGCGAGAGTGTTCACAAAGGAAAGTTTAGAGTTTGTAAAG AAAATTCTAGAGAGATCTGGGATTGGTGAGGACGCATACGTATCTAATGGAATGTTGCAA CACCCTCAAGACTTTTCCATTGCTGAGGCAAGA…	MFRFLTPFLGMTLVHCSMLTLENLSKLWNQPKLNSETLVICSTFLLTIIILYFMRKPRKV YLVDFACYKPEPSYKCSKEDCLKIAESARVFTKESLEFVKKILERSGIGEDAYVSNGMLQ HPQDFSIAEARRESEMVIFGAIDELLAKTGVKLPDIGILVVNCSLFNPQPSLSAMIINRY KLRANILSFNLAGMGCSAGLISIQLAKDLLQVHPDSYALVVSTENITSSWYAGNERSMIV TDCLFRIGGASILLSNLPSDRRHSKYQLMYSVRTHNGADDKSYNSVMQQEDEKNIVGVSL SKELVRVAGDTLKANITALGPLVLPLSEQLKFLANLIMKRIFKMKIKSYIPDFKLAIEHF CIHPGGRAVLDEVEKSLGLSEWHMEPSRMSLFR…
MeCHS25	MANES_03G170600	OAY55659	ATGGCAGAGGACAGCAGACAAAACCCGGAACCTGAATCAGTTTCCGTGGAAGCTCAGCCT GAAATAAAGAGAAACAACTTGCCAAATTTTCTCCTTTCAGTTAGACTCAAATATGTGAAA TTAGGTTACCATTATTTAATCTCCAGTGCCCTGTATTTATTACTTATTCCACTCCTGGGC ATTGCCTCAGCTCATCTTTCCACGCTCACAATCCAAGATTTAATTCAGATATGGAACCAC TTGAAGTTCAATTTTGTATCTGTAACTCTGTGTTCTGGTCTTATAGTTTTCTTGGCTACT CTTTACTTCATGAGCCGCCCAAGAAAAGTATACCTGGTAAATTTTGCTTGTTACAAGCCA GAAGAAGCTCGGATGTGCACCAGAGAAATTTTT…	MAEDSRQNPEPESVSVEAQPEIKRNNLPNFLLSVRLKYVKLGYHYLISSALYLLLIPLLG IASAHLSTLTIQDLIQIWNHLKFNFVSVTLCSGLIVFLATLYFMSRPRKVYLVNFACYKP EEARMCTREIFMERSGLAGSFTEENLAFQKKILERSGLGQKTYLPEAVMRVPPNPCMAEA RKEAETVMFSAIDELLDKTGVKAKDIGILVVNCSLFNPTPSLSAMIVNHYKLRGNIMSYN LGGMGCSAGLISIDLAKQLLQVHPNSYALVVSMENITLNWYFGNDRSMLVSNCLFRMGGA AILLSNRSSDGRRSKYQLIHTVRTHKGADDKCYNCVFQREDESERKRIGVSLSKDLMAVA GEALKTNITTLGPLVLPMSEQLLFFATLVARKV…
MeCHS26	MANES_15G035000	OAY28028	ATGGCAGAGGAAAGTAGACGAAACCCGAAACCTGAATCGGTTTCGGTGGAAGATCAGGCT GAAATAAAGAGAAATAATCTGCCAAACTTTCTGTTATCAGTTAGACTCAAATATGTGAAA CTAGGTTATCACTATTTAATCTCCAATGCCATGTATCTATTGCTGATTCCACTCCTCGGC ATTGCCTCCGCTCATCTTTCGACTCTTACCATCCAAGATTTAGTTCAGCTGTGGAACCAC CTAAAGTTCAATTTTATCTCAGTCATTCTGGGTTCTGGACTAGTGGTTCTCTTGGCTACT CTTTACTTCATGAGCCGCCCAAGAAAAATATATTTGTTGGACTTTGCATGTTACAAACCA GAGGAAGCTCGCATATGCACCAGAGAAACTTTC…	MAEESRRNPKPESVSVEDQAEIKRNNLPNFLLSVRLKYVKLGYHYLISNAMYLLLIPLLG IASAHLSTLTIQDLVQLWNHLKFNFISVILGSGLVVLLATLYFMSRPRKIYLLDFACYKP EEARICTRETFMDRSALAGSFTEENLGFQKKILERSGLGQKTYLPEAVLRVPPNPCMAEA RKEAETVMFSAIDQLLAKTGVKAKDIGILIVNCSLFNPTPSLSAMIVNRYKLRGNVISYN LGGMGCSAGLISIDLAQQLLQVHPNSYALVVSMENITLNWYFGNDRSMLVSNCLFRMGGA AILLSNRSSDGRRSKYQLIHTVRTHKGADDKCYNCVFQKEDESDRSRIGVSLSKDLMAVA GEALKTNITTLGPLVLPMSEQILFFATLVGRKV…
MeCHS27	MANES_03G018200	OAY53719	ATGTCTGATTCAAATCTCAAATCGCCACCCTTTGTTCCTTCATCGTCGTCTAGGAAACTC CCAGATTTTAAACAATCTGTGAAGCTTAAATATGTAAAGCTTGGTTACCATTACCTTATC ACCCATGGAATGTATCTGTGTTTATCGCCTCTTCTTGCCATTGTCGCTGCACAGCTATCT ACATTATCCGGCCAAAATCTCGTTGATGTATGGGATCAGCTCAAATTCAATTTCATATCT GTGATTCTATGTTCAACTCTCCTTGTGTTTCTGTCGACCGTTTATTTCCTCACTCGCCCT CGCCCTGTTTACCTTGTTGATTTTTCATGTTATAAGCCTGATGATTTGAGAAAATGTACT AGGCAGATTTTTATGGAAAGGTCTCAGTTAACA…	MSDSNLKSPPFVPSSSSRKLPDFKQSVKLKYVKLGYHYLITHGMYLCLSPLLAIVAAQLS TLSGQNLVDVWDQLKFNFISVILCSTLLVFLSTVYFLTRPRPVYLVDFSCYKPDDLRKCT RQIFMERSQLTGTFTEQSLEFQRKILERSGLGESTYLPEAVLNVPPNPCLAEARKEAEIV MFGAVDQLFEKTSLRPKDIGILIVNCSLFNPTPSLSAMIINHYRLRGNVISYNLGGMGCS AGLISIDLAKDLLQVHPNSYALVISMENITLNWYFGNDRSMLLSNCLFRMGGAAILLSNK RSEGWRSKYRLVHTVRTHKGSDDKCFSCVTQREDSTGRIGVSLSKDLMGVAGDALKTNIT TLGPLVLPMSEQLLFFATLVGKKLFNMKIKPYI…
MeCHS28	MANES_11G136000	OAY37874	ATGGATGTTCTTATTCTTGTGTATGCATTCTTGATCTTGTATCCACTCTTCTTACTATGG TGGTGGGCCGATTCAAAAAGAGATCAAGAATGCTATTTACTAGACTATGAGTGCTATAAA CCAACTGATGATAGGAAGCTTGACACTGAGTTTTGTGGCGAGTTGATTACGAGGAGTGGG CTTCTTGGTCTCAATGAGTACAAGTTTCTCTTGAAAGCAATTGTAAGCTCCGGCGTTGGA GAAGAAACCTATGCTCCGAGGATGGTTTTCGCCCGCCGGGAAGAAAACCCTGCTTATGAA GATGGGATCTTGGAGATGGAGGAGTTCTTTAAAGATAGTATTGGAAAAGTCTTGGCCAGA TCAGGCGTTTCTCCTCAAGAAATCGATGTTCTT…	MDVLILVYAFLILYPLFLLWWWADSKRDQECYLLDYECYKPTDDRKLDTEFCGELITRSG LLGLNEYKFLLKAIVSSGVGEETYAPRMVFARREENPAYEDGILEMEEFFKDSIGKVLAR SGVSPQEIDVLVVNVSMLSVVPSLAARIMNHYKMREDIKVYNLTGMGCSASLISINIAQN IFKTRKNSYALVVTSECLSLNWYSGNDKSMILANCLFRSGGCAILLTNKRALKKRAMFKL KCLVRTHHGARDESYECCIQKEDDHGRLGFYLGKNLPKAATRALVDNLREISPRILPIRE LLRFIVVSFIKKWKQGSSKVGGGTNTKAMINFKTGVDHFCIHTGGKAVIDGIGSNLDLSE YDLEPARMTLHRFGNTSASSLWYVLGYMEAKKR…
MeCHS29	MANES_06G051100	OAY47086	ATGGCGGAGCCAAAACCAGCAGCACCCTTGGTTTCACCATCATCATCACGAAAGCTTCCT GATTTCAAAACATCTGTGAAGCTAAAATATGTGAAATTGGGTTACCATTATCTCATCTCC CATGGAATGTATCTTTTCCTTTCCCCTCTTGTAGTCTTAATTGCTGTTCAGCTGTCAACG TTTTCTCTGCAAGATTTTTGTACTCTTTGGGAGCATCTACAGTACAATCTCATATCTGTG ATCCTCTGCTCAACACTCCTTGTTTTCCTCCTTACCCTCTATTTTATGACTCGTCCTCGG CCTGTATACCTTGTCAACTTTTCCTGCTACAAGCCTGAAGAATCTCGTAAGTGCACAAAA AAGATTTTCATGGATCAATCTCGGATGACTGGA…	MAEPKPAAPLVSPSSSRKLPDFKTSVKLKYVKLGYHYLISHGMYLFLSPLVVLIAVQLST FSLQDFCTLWEHLQYNLISVILCSTLLVFLLTLYFMTRPRPVYLVNFSCYKPEESRKCTK KIFMDQSRMTGTFTEENLSFQQRILERSGLGDSTYLPEAVLNIPPNPSMQEARKEAQAVM FGCVDELLAKTYVKPKDIGILIVNCSLFNPTPSLSAMVVNHYKLRGNIVSYNLGGMGCSA GLISIALAKDLLQVYPNSYALVISMENITLNWYFGNDRSKLVSNCLFRMGGAAILLSNKS HDRRRSKYQLVHTVRTHKGADDKCFTCVTQEEDSNGKVGVTLSKDLMAVAGDALKTNITT LGPLVLPMSEQLLFFATLVGKKLFKMKIKPYIP…
MeCHS30	MANES_04G029400	OAY51747	ATGGATTTTCTCATGCTAATGTGTTCATTCTTGATCTTGTATCCCATCTTTTTGTTATGG AGGTGGGTCGATGATAAAAGAGACAAAGAATGTTACGTACTAGATTATGAATGCTACAAG CCAACAGATGATAGAAAGATTGACACAGAGTTGTCTGGGGAAGTGATTAAGAGGAACAAG CAACTTGGTCTTAATGAATACAAGTTTCTCTTAAAAGCCATTGTAAGCTCCGGTATCGGA GAACAAGCCTACGGTCCGAGGATGGTGTTTGCTGGTCGGGAACAAAACCCTACCTATGAA GATGGGATCTTGGAGATGGACGAGTTCTTTAAAGACAGCATTGAAAAGTTGTTGTCCAGA TCTTGTGTCTCTCCTCAAGACATCGATGTTCTT…	MDFLMLMCSFLILYPIFLLWRWVDDKRDKECYVLDYECYKPTDDRKIDTELSGEVIKRNK QLGLNEYKFLLKAIVSSGIGEQAYGPRMVFAGREQNPTYEDGILEMDEFFKDSIEKLLSR SCVSPQDIDVLVVNVSMLAVMPSLSARIINLYKLREDVKVYNLTGMGCSASLISIDIVKN IFKTQKNLHALVVTSESLSLNWYTGNDRSMILANCLFRSGGCAILLTNKRSLKHRAMIKL KCLVRTHHGARDESYSCCIQKEDDHGRQGFHLDKTLPKAATRALVDNIREITPRILPVRE LLRFMIVSFTKKLSQRSNNKAGGGTNNRTMINFKTGVDHFCIHTGGKAVIDGIGFNLDLT EHDLEPARMTLHRFGNTSACSLWYVLGYMEAKK…
MeCHS31	MANES_16G087600	OAY26948	ATGGCTAGTGAGAGAGATCTTTTATCCACAGAGATTGTCAACCGTGGGATAGAGTCCTCA GGCCCCAACGCCGGCTCTCTCACATTCTCCGTCAGGGTAAGGAGAAGGTTGCCGGACTTC CTCCAATCTGTGAATCTCAAGTATGTTAAGTTGGGCTACCATTACCTTATCAACCATGCC ATTTACTTGGCCACCATACCCGTTTTGGTTCTGGTTTTTAGTGCTGAGGTCGGAAGTCTC AGTAGGGAAGAGCTCTGGAAGAAGCTTTGGGAAGATGCTCGCTATGATCTCGTTTCTGTG CTTTCTTTCGTCGCTGTTTTGGTCTTCACTGTTTCTGCTTACTTCATGTCTCGCCCAAGG TCCATTTATCTTCTGGATTTTGCTTGTTATTGC…	MASERDLLSTEIVNRGIESSGPNAGSLTFSVRVRRRLPDFLQSVNLKYVKLGYHYLINHA IYLATIPVLVLVFSAEVGSLSREELWKKLWEDARYDLVSVLSFVAVLVFTVSAYFMSRPR SIYLLDFACYCPHDDLKMSKDEFMELARKTGKYDEATLEFQKKILQSSGLGDETYIPKAV MRQENCATMKEGRLEASTVIFGALDELFEKTRVRPKDVGVLVVNCSIFNPTPSLSAMVIN HYKMRGNILSYNLGGMGCSAGIIAIDLARDMLQANPNNYAVVVSTEMVGYNWYSGQERSM IIPNCFYRMGCSAVLLSNRRLDYPRAKYRLEHIVRTHKGADDRSFRSVYQEEDDQKFKGI KVSKQLMEIGGEALKTNITTLGPLVLPFSEQLL…
MeCHS32	MANES_05G017600	OAY48949	ATGGATTGCATAGAGATGGATAATGAGAGATTGATGGCGGAGATGGATTTTAAAGACTCT TCCTCTGCCGTCATTAGAATCCGTCGACGTTTACCTGACTTCTTACAGTCCGTCAAACTC AAATATGTAAAATTGGGTTATGGCTACTCATGTAACCCTGCTACTATACTCATGTTTCTC ATAATTTTCCCTTTGTCCATAGCCACGCTTGTTCAATTCACTGGTCTTCAACTAGAGCTG GTTTACGAGATATGGACGACTAGGACTCTGAAACTTCATGAGATCGACGCCGCCACCAGA CTTGCCGGTTCTGCGTTATTATTCATTCTTCTTGGAGTCTATTGGGCCAAGCGGTCGACA CCCATCTATCTGGTGGATTTTGCATGTTACAAA…	MDCIEMDNERLMAEMDFKDSSSAVIRIRRRLPDFLQSVKLKYVKLGYGYSCNPATILMFL IIFPLSIATLVQFTGLQLELVYEIWTTRTLKLHEIDAATRLAGSALLFILLGVYWAKRST PIYLVDFACYKPEDERKMSVEAFLKMTEDSGSFDEETVQFQRRISTRSGLGDETYISRGI TSTPPNLCMKEARAEAESVMFGALNSLFDKTGVKPRDIDILIVNCSLFNPTPSLSSMIVN HFKLRTNIKSYNLGGMGCSAGLISIDLAKDLLKANPNAYAVVVSTENITLNWYFGKERSM LLPNCIFRMGGAAILLSNKGRDKGRSKYQLVHTVRTHKGADDKSYQCVYQREDNKGIVGV SLARELMAVAGDALKTNITTLGPLVLPLSEQFM…
MeCHS33	MANES_01G241000	OAY62091	ATGGATAGTATAGAGATGGATAGTGAACGATTGACGGCCGAGATGGCTTTTAAAGATTCA TCCTCTGCTGTCATTAAAATCCGTCAGCGTTTGCCTGATTTCTTACAGTCCGTCAGGCTC AAGTACGTAAAGTTAGGTTATGGCTACTCATGCAACCCTGCCAGTGTACTCGTGTTTCTC ATAATTTTCCCTTTGTCCATCGCCACCCTTGTTCAAATCACTGGACTTCAACTAGACCTG GTTTACGAGTCATGGATGACTCGCTCCCTTCAACTCCATGAAATGGACCCCGCCACCAGA CTTGCCGGTTTTTCTCTATTACTCGCCCTTCTTGCAGTCTACTGGGCTAAGCGGTCGAGA CCCGTCTATCTGGTGGATTTTGCATGTTACAAG…	MDSIEMDSERLTAEMAFKDSSSAVIKIRQRLPDFLQSVRLKYVKLGYGYSCNPASVLVFL IIFPLSIATLVQITGLQLDLVYESWMTRSLQLHEMDPATRLAGFSLLLALLAVYWAKRSR PVYLVDFACYKPEDERKMSVESFMKMTEDSGLFDDGTVQFQRRISMRSGLGDETYLSRGI TSRPPSLCMEEARKEAESVIFGALDSLFSKTGVKAEEIDILIVNCSLFNPTPSLSSMIVN HYKLRTDIKSYNFSGMGCSAGLISIDLAKDLLKANPNTYAVVVSTENITLNWYFGKDRSM LLPNCIFRMGGAAVLLSNKGRDRGRSKYQLVHTVRTHKGADDKNYRCVYQREDDEGNIGV SLARELMAVAGDALKTNITTLGPLVLPLSEQLM…
MeCHS34	MANES_02G225200	OAY59021	ATGGAAAAGGAGCAGGACACGCTTTCCACCGAAATAGTTAACCGGGGTATCCAGGATTCT GGTCCTTATGCTGGATCTTTGAGTTTCTCTGTTAGGGTCCGGCGTGGATTGCCTGATTTT CTTAACACGGTTAACTTGAAATATGTGAAGCTTGGATATGCATATCTCCTTAGTCATAGC ATATATTTTTTTACTGCACCATTTGTTATATTCATCTTCAGCTTTGTTTTAGGAAAACTC ACATGGAAAGATTTCTATCCCAAATGTGATCACCTTGATGCAGTTTTCTTGTGTGGAATG CTGGGTTTGATTCTTTATCTTTATCTTGATTCAACTCCAAGGTCTACTTATTTAGTTGAT TTCGCTTGTTTTCGTCCGCCCGATGAGCTCAAG…	MEKEQDTLSTEIVNRGIQDSGPYAGSLSFSVRVRRGLPDFLNTVNLKYVKLGYAYLLSHS IYFFTAPFVIFIFSFVLGKLTWKDFYPKCDHLDAVFLCGMLGLILYLYLDSTPRSTYLVD FACFRPPDELKISREEFIELARKSGKFGDAAIEFQQQALKNSGIGDESYMPRVVFRPGQG ITLKDGREEAATVMFGAVDDLLAATKIKTKDIKVLVVNCGILNPTPSLSAMVINHYKLRH NISSFNLGGMGCAAGVIAIDLAKDLLNAYPGSYALVVSTEAVTYTWYTGNDPDMLLANSF FRMGAAAMLLSSCRLDRWRSKYELKQLVRTHKGMDNRSFKSVHLKEDRQGRQGLSVSKDV IEVAGHALKANITTLGPLVLPVSEQVHFFTNLL…
MeCHS35	MANES_03G055800	OAY54197	ATGGCTAGTGAAAGAGATCTCTTGTCCACAGAGATAGTCAATCGTGGGGTAGAATCCTCA GGTCCCAATGCTGGATCTCACACATTCTCTGTCAGGGTAAGGAGAAGGTTGCCTGACTTT CTTCAATCTGTGAAACTCAAGTACGTCAAGTTGGGCTACCATTATCTTATCACCCATGCC ATATACTTTGCCACAGTCCCAGTTTTGGTGCTCGTTTTCAGTGCTGAAGTGAGCAGCCTT AACAGGGAAGAGCTCTGGAAGAAGCTCTGGGAAGATGCTCGCTATGATATTGTCTCTGTG ATTTCTTTCTTTGCTGTTTTAGTCTTCACTGTTTCTGCTTACCTCATGTCTCGCCCAAGG TCCATTTATCTCATTGATTTTGCTTGTTATCGT…	MASERDLLSTEIVNRGVESSGPNAGSHTFSVRVRRRLPDFLQSVKLKYVKLGYHYLITHA IYFATVPVLVLVFSAEVSSLNREELWKKLWEDARYDIVSVISFFAVLVFTVSAYLMSRPR SIYLIDFACYRPHDDLKVSKDEFIEMARKTGKYDEATLEFQKKILQSSGIGDETYIPKAV MRQENCATMKEARLEASTVIFGALDELFEQTRVRPKDIGVLVVNCSIFNPTPSLSAMVIN HYKMRSNILSYNLGGMGCSAGIIAVDLGRDMLQANPNNYAVVVSTEIVGFNWYNGKERSM IIPNCFFRMGCSAVLLSNRRRDYPRAKYRLEHIVRTHKGADDDSFRSIYQEEDDQKFKGV KLSKQLMEIGGNALKTNITTLGPLVLPFSEQLL…
MeCHS36	MANES_02G219000	OAY58947	ATGGCTAGTGTAGTGAGATACTTTGAACTGAAAAATGGTTGTGTCCATCCAGATTCTTAT GCTTTCGTGGTTAGTACTGAAAATGTCACTAGTTGTTGGTATAACGGCAATGATCGCACC ATGCTTGTCACAAACTGCCTATTCCGTGTTGGAGGAGCCGCAGTTCTTCTATCCAACCAG CCATTTGATCGCCAACGTTCTAAGTATCAGCTCATGTATAGCGTACGAACTCACAATGGT GCTGATGATAAGTCTTACAATTGCACAATGCAACAAGAAGATGAGAACAACATATTGGGA GTCTCATTGATTTTCAAAATGAGGTTAAAATCATATATTCCAGATTTCAAGTTGGCAATT GCACACTTCTGCATACATCCTGGAGGAAGAGCT…	MASVVRYFELKNGCVHPDSYAFVVSTENVTSCWYNGNDRTMLVTNCLFRVGGAAVLLSNQ PFDRQRSKYQLMYSVRTHNGADDKSYNCTMQQEDENNILGVSLIFKMRLKSYIPDFKLAI AHFCIHPGGRAVLDEVEKSLGLGEWHMESSRMTLFSFANTSSSSLWVDRVWQLGFGSGFK CNSVVWRAIRFVNPANEKNPWIDKISDFPVHISKVTC
MeCHS37	MANES_01G076900	OAY59985	ATGGCAAATGCATCTGGTTTCTTTGCTCCTTCAGTTCCAAGCCTTAGGAGGAGAATTAAA CCTTCGATAAGGATTACTGCATCTGGGTTTTTCTCCTCTGGGAATATATCCAAGAGGGTG TTTTGCTCCAGCTCCATTGAAGGTGCAGAGAAGCTTTCTAATTCTCAATGTCAAGTTCCC AGACTCATTAGTAAAGGCTGCAAGTTACTAGGAAGTGGCTCTGCAGTACCCACCCTTCAG GTTTCAAATGATGATCTTGCAAAAATAGTTGATACAAATGATGAATGGATATCAGTTCAA ACTGGGATTCGAAATCGAAGAGTGCTCACAGGCAAAGATAGCTTGGTTTCTCTAGCTGTG GAGGCAGCTAAGAAGGCTCTTCAGATGGCAGAG…	MANASGFFAPSVPSLRRRIKPSIRITASGFFSSGNISKRVFCSSSIEGAEKLSNSQCQVP RLISKGCKLLGSGSAVPTLQVSNDDLAKIVDTNDEWISVQTGIRNRRVLTGKDSLVSLAV EAAKKALQMAEVEPDDVDLILMCTSTPENLFGSAPQIQKALGCKTNPLAYDITAACSGFV LGLVSAACHIRGGAFQNVLVIGADSLSRFVDWTDRGTCILFGDAAGAVLVQACDSEDDGF FSFDLHSDGDGQRSRILPLCRHLNANIKANEVDALGSTVSGFPPRRPAYSCIQMNGKEVF RFAVRYVPKSIESALEKAGLTGSSIDWLLLHQANQRILDAVATRLEVPRERIISNLANYG NTSAASIPLALDEAVRSGKVKQGHTIATAGFGA…
MeCHS38	MANES_02G036200	OAY56674	ATGGCAAATGCTTCTGGATTGTTTACCCCTTCAGCACCAAGCCTAAGGAGGAGGAGGATT AGACCTTCAATAGGGATTATTGGATCTGGGTTTTTCTCCTCCGATGGAATATCAAAGAGG GTATTCTGCTCCGCCACCATTGAAGGTGAAGACAAGCTTTCTAGTTCTCAATCTCGAATA CCCAGGCTCATTAGTAAAGGCTGCAAGCTAGTTGGAAGTGGCTCAGCAGTACCCACTCTT CAGGTTTCAAATGATGATCTTGCAAAACTAGTCGACACAAGTGATGAATGGATATCTGTT CGAACTGGGATTCGTAATCGAAGAGTTCTTGCAGGCAAAGATAGTTTGATTTCTCTAGCA ACGGAGGCATCTAGGAAGGCTCTTGAGATGGCC…	MANASGLFTPSAPSLRRRRIRPSIGIIGSGFFSSDGISKRVFCSATIEGEDKLSSSQSRI PRLISKGCKLVGSGSAVPTLQVSNDDLAKLVDTSDEWISVRTGIRNRRVLAGKDSLISLA TEASRKALEMAKVEPDDVDLVLMCSSTPEDLFGSAPQIQKALGCKRNPLAYDITAACSGF ILGLVSAACHIRGGGFQNVLVIGADSLSRYVDWTDRGTCILFGDAAGAVLVQACDSEDDG LFSFDLHSDGDGQRHLNAAIKENEVDHALGSNGSVLGFPPRRSSYSCIQMNGKEVFRFAV RCVPQSIESALEKAGLTGSSIDWLLLHQANQRILDAVATRLQVPPERVISNLANYGNTSA ASIPLALDEAVRSGKVKPGHTIASAGFGAGLTW…
MeCHS39	MANES_06G139700	OAY48198	ATGAGTCCCGCTCTAATGGAAATCAACCATGCTCTTCGTTTTCACACCAATAGCTCTCTC CCTTCTAGACTTCTTTCAACTCTGACGCTTGTAATACTGGTTAAAACCATATTCCTTATT ATAATCTTGCAAAAATGGATTCTACTCATTTCATTCTTGGTTCTCATTTTCATCTTCAAA GGATACTTTTTAAATGCCTCTCCAGTCTATCTCGTAGACTTCTCATGTTTCAAACCACCC AACTTCTGCAGAGTCTCCTTCTCTGCGTTTCTTGAACATGCTTCCATGATTGAGTGTTTT GATAGTGAAAGTGTAGCTTTCATGTCCAGAATCCTCACTTCTTCTGGACAAAGTGAAGAG ACATATCTCCCTCCAGCCTTGCACTCTATTCCT…	MSPALMEINHALRFHTNSSLPSRLLSTLTLVILVKTIFLIIILQKWILLISFLVLIFIFK GYFLNASPVYLVDFSCFKPPNFCRVSFSAFLEHASMIECFDSESVAFMSRILTSSGQSEE TYLPPALHSIPPITNQEESVKEVQMVLFPIVEDLLSKTGVSPGDIDILIVNCSGFCPSPS LTSVIINKYSMRNDIKSYNLSGMGCSAGAIAIDLAHGILKTHKNFYALVLSTEILSTGWY SGHERSKLLLNCLFRMGSAAILLTNKKEAKKSSKYKLFCTVRTQRAFEDNAYFAAFREED SNGKLGVTLKKDLLQVAGETLKPNITILGSKILSLLEKLRHGISIIGKRYIDKTRGTYVP NFKTVIQHFCLPTSGRPVIKEIVKGLKLGDREV…

## Sheet: Table S2
Table S2. A catalog of MeCHS genes with their HMM profiles.
MeCHSs name	Alignment		Envelope		HMM Accession	HMM name	HMM		HMM length	Score	Conditional E-value	Individual E-value
	Start	End	Start	End			Start	End
MeCHS1	240	389	240	389	PF02797.16	chalcone stilbene synthases, C-terminal (CHS)	1	150	391	271.2	4.8e-84	4.9e-81
MeCHS2	239	388	239	388	PF02797.16	chalcone stilbene synthases, C-terminal (CHS)	1	150	395	268.1	4.4e-83	4.4e-80
MeCHS3	238	387	238	387	PF02797.16	chalcone stilbene synthases, C-terminal (CHS)	1	150	389	264.1	7.3e-82	7.4e-79
MeCHS4	239	388	239	388	PF02797.16	chalcone stilbene synthases, C-terminal (CHS)	1	150	395	260.2	1.2e-80	1.2e-77
MeCHS5	240	389	240	389	PF02797.16	chalcone stilbene synthases, C-terminal (CHS)	1	150	403	259.9	1.4e-80	1.4e-77
MeCHS6	240	389	240	389	PF02797.16	chalcone stilbene synthases, C-terminal (CHS)	1	150	391	259.4	2e-80	2e-77
MeCHS7	239	388	239	388	PF02797.16	chalcone stilbene synthases, C-terminal (CHS)	1	150	394	258.8	3.2e-80	3.2e-77
MeCHS8	138	288	138	288	PF02797.16	chalcone stilbene synthases, C-terminal (CHS)	1	150	290	231.2	1e-71	1e-68
MeCHS9	240	389	240	389	PF02797.16	chalcone stilbene synthases, C-terminal (CHS)	1	150	391	230.4	1.8e-71	1.8e-68
MeCHS10	208	355	208	355	PF02797.16	chalcone stilbene synthases, C-terminal (CHS)	1	150	360	229.5	3.3e-71	3.3e-68
MeCHS11	257	401	257	401	PF02797.16	chalcone stilbene synthases, C-terminal (CHS)	1	150	401	211.3	1.4e-65	1.4e-62
MeCHS12	315	411	295	422	PF02797.16	chalcone stilbene synthases, C-terminal (CHS)	37	136	451	39.3	1.4e-12	1.4e-09
MeCHS13	352	434	338	445	PF02797.16	chalcone stilbene synthases, C-terminal (CHS)	52	137	471	38.9	1.7e-12	1.8e-09
MeCHS14	371	460	331	461	PF02797.16	chalcone stilbene synthases, C-terminal (CHS)	55	149	492	38.4	2.6e-12	2.6e-09
MeCHS15	314	429	288	430	PF02797.16	chalcone stilbene synthases, C-terminal (CHS)	28	149	461	38	3.3e-12	3.4e-09
MeCHS16	339	411	308	419	PF02797.16	chalcone stilbene synthases, C-terminal (CHS)	62	137	446	37.5	4.6e-12	4.7e-09
MeCHS17	359	439	322	440	PF02797.16	chalcone stilbene synthases, C-terminal (CHS)	62	149	471	36.6	8.9e-12	9e-09
MeCHS18	398	467	372	475	PF02797.16	chalcone stilbene synthases, C-terminal (CHS)	63	137	502	36.6	9e-12	9.1e-09
MeCHS19	380	457	369	464	PF02797.16	chalcone stilbene synthases, C-terminal (CHS)	57	137	496	36	1.4e-11	1.4e-08
MeCHS20	359	439	322	440	PF02797.16	chalcone stilbene synthases, C-terminal (CHS)	62	149	471	36.1	1.2e-11	1.3e-08
MeCHS21	414	483	390	491	PF02797.16	chalcone stilbene synthases, C-terminal (CHS)	63	137	518	35.6	1.8e-11	1.8e-08
MeCHS22	306	391	280	410	PF02797.16	chalcone stilbene synthases, C-terminal (CHS)	37	126	455	34.8	3.2e-11	3.2e-08
MeCHS23	388	477	336	478	PF02797.16	chalcone stilbene synthases, C-terminal (CHS)	55	149	509	34.3	4.7e-11	4.7e-08
MeCHS24	359	439	308	440	PF02797.16	chalcone stilbene synthases, C-terminal (CHS)	62	149	471	34.6	3.8e-11	3.9e-08
MeCHS25	412	481	389	491	PF02797.16	chalcone stilbene synthases, C-terminal (CHS)	63	137	529	33.2	9.7e-11	9.8e-08
MeCHS26	412	481	391	492	PF02797.16	chalcone stilbene synthases, C-terminal (CHS)	63	137	523	33.3	9.2e-11	9.3e-08
MeCHS27	403	472	381	481	PF02797.16	chalcone stilbene synthases, C-terminal (CHS)	63	137	512	32.9	1.2e-10	1.3e-07
MeCHS28	339	396	328	417	PF02797.16	chalcone stilbene synthases, C-terminal (CHS)	63	124	463	32	2.3e-10	2.3e-07
MeCHS29	402	471	379	480	PF02797.16	chalcone stilbene synthases, C-terminal (CHS)	63	137	511	32.6	1.6e-10	1.6e-07
MeCHS30	340	398	328	418	PF02797.16	chalcone stilbene synthases, C-terminal (CHS)	63	125	465	31.9	2.5e-10	2.5e-07
MeCHS31	430	499	416	510	PF02797.16	chalcone stilbene synthases, C-terminal (CHS)	63	139	534	32	2.3e-10	2.3e-07
MeCHS32	422	489	391	500	PF02797.16	chalcone stilbene synthases, C-terminal (CHS)	63	135	529	30.7	6e-10	6.1e-07
MeCHS33	422	489	373	500	PF02797.16	chalcone stilbene synthases, C-terminal (CHS)	63	135	530	30.2	8.4e-10	8.5e-07
MeCHS34	420	487	394	493	PF02797.16	chalcone stilbene synthases, C-terminal (CHS)	70	144	509	29.6	1.3e-09	1.3e-06
MeCHS35	431	507	416	511	PF02797.16	chalcone stilbene synthases, C-terminal (CHS)	63	146	536	29.8	1.2e-09	1.2e-06
MeCHS36	122	165	95	170	PF02797.16	chalcone stilbene synthases, C-terminal (CHS)	62	143	217	29	2e-09	2e-06
MeCHS37	305	401	294	404	PF02797.16	chalcone stilbene synthases, C-terminal (CHS)	40	138	405	19.8	1.4e-06	0.0014
MeCHS38	302	394	289	400	PF02797.16	chalcone stilbene synthases, C-terminal (CHS)	41	118	401	18.5	3.5e-06	0.0035
MeCHS39	375	439	346	445	PF02797.16	chalcone stilbene synthases, C-terminal (CHS)	69	93	482	16.7	1.2e-05	0.012

## Sheet: Table S3
Table S3. Physical and chemical characteristics of MeCHS genes.
MeCHSs Name	Protein Length(a.a)	Molecular weight Mw/kDa	Theoretical pI	Instability index	Aliphatic index	Grand average of hydropathicity
MeCHS1	391	42.892	6.34	34.64	89.54	-0.116
MeCHS2	395	43.375	6.18	34.27	88.89	-0.141
MeCHS3	389	42.419	6.17	33.41	95.73	-0.044
MeCHS4	395	43.641	6.29	42.35	94.05	-0.103
MeCHS5	403	44.786	6.51	47.16	94.86	-0.075
MeCHS6	391	42.834	6.08	31.1	100.05	-0.024
MeCHS7	394	43.64	6.28	34.43	94.31	-0.077
MeCHS8	290	31.87	4.91	41.99	105.24	0.042
MeCHS9	391	43.14	5.83	40.73	93.81	-0.141
MeCHS10	360	39.52	5.81	37.48	96.72	0.01
MeCHS11	401	44.57	6.92	49.98	93.67	-0.198
MeCHS12	451	50.44	9.07	33.3	94.9	0.002
MeCHS13	471	52.71	9.34	31.14	94.59	-0.057
MeCHS14	492	55.39	8.49	33.3	97.87	-0.007
MeCHS15	461	51.98	9.08	32.6	97.72	-0.001
MeCHS16	446	50.22	9.17	35.23	93.99	-0.076
MeCHS17	471	52.88	9.01	35.7	102.06	0.052
MeCHS18	502	56.61	9.28	43.85	97.49	-0.033
MeCHS19	496	56.18	9.29	38.11	99.25	-0.005
MeCHS20	471	52.9	8.87	35.78	101.44	0.062
MeCHS21	518	57.48	9.2	41.67	97.49	0.041
MeCHS22	455	51.54	8.49	41.94	94.66	-0.149
MeCHS23	509	57.91	9.19	42.2	96.74	-0.06
MeCHS24	471	53.02	8.82	38.22	100.17	0.02
MeCHS25	529	59.61	9.05	39.42	92.91	-0.086
MeCHS26	523	58.81	9.14	38.35	96.6	-0.051
MeCHS27	512	57.77	9.08	38.39	92.52	-0.071
MeCHS28	463	52.58	8.76	39.78	91.17	-0.144
MeCHS29	511	57.53	9.19	41.84	93.29	-0.039
MeCHS30	465	53.01	8.38	38.72	89.29	-0.214
MeCHS31	534	60.75	9.1	42.12	88.71	-0.194
MeCHS32	529	59.31	9.17	32.99	92	-0.075
MeCHS33	530	59.5	9	40.63	91.08	-0.117
MeCHS34	509	57.25	9.1	36.99	92.14	-0.089
MeCHS35	536	60.81	9.31	44.24	88	-0.207
MeCHS36	217	24.69	8.45	27.32	76.73	-0.194
MeCHS37	405	43.14	8.46	40.65	93.51	0.034
MeCHS38	401	42.48	7.54	44.99	93.22	-0.012
MeCHS39	482	54.01	9.31	43.48	99.92	0.066

## Sheet: Table S4
Table S4. CHS genes used in Arabidopsis thaliana and Populus trichocarpa.
Arabidopsis thaliana			Populus trichocarpa
Gene Accession	Gene Name		Gene Accession	Gene Name
AT4G34850.2	AtCHS1	AtLAP5	PNT52795	PtCHS1
AT4G34850.1	AtCHS2	AtLAP5	PNT04872	PtCHS2
AT1G02050.1	AtCHS3	At LAP6	PNT04870	PtCHS3
AT4G00040.1	AtCHS4	At LAP6	PNT04871	PtCHS4
AT5G13930.1	AtCHS5	At LAP6	PNT46175	PtCHS5
AT1G71160.1	AtCHS6	AtKCS7	PNT46174	PtCHS6
AT1G07720.1	AtCHS7	AtKCS3	PNT52794	PtCHS7
AT1G07720.2	AtCHS8	AtKCS3	PNT46173	PtCHS8
AT2G16280.1	AtCHS9	AtKCS9	PNT11010	PtCHS9
AT2G46720.1	AtCHS10	AtKCS13	PNT52379	PtCHS10
AT3G10280.1	AtCHS11	AtKCS14	PNT37193	PtCHS11
AT1G04220.1	AtCHS12	AtKCS2	PNT21102	PtCHS12
AT4G34510.1	AtCHS13	AtKCS17	PNT41636	PtCHS13
AT4G34520.1	AtCHS14	AtKCS18	PNT49647	PtCHS14
AT5G43760.1	AtCHS15	AtKCS20	PNT03201	PtCHS15
AT1G19440.1	AtCHS16	AtKCS4	PNT46494	PtCHS16
AT5G04530.1	AtCHS17	AtKCS19	PNT55805	PtCHS17
AT1G25450.1	AtCHS18	AtKCS5	PNS91266	PtCHS18
AT1G68530.1	AtCHS19	AtKCS6	PNT05832	PtCHS19
AT2G26640.1	AtCHS20	AtKCS11	PNT07963	PtCHS20
AT2G15090.1	AtCHS21	AtKCS8	PNT07964	PtCHS21
AT1G01120.1	AtCHS22	AtKCS1	PNT24172	PtCHS22
AT5G49070.1	AtCHS23	AtKCS21	PNT16178	PtCHS23
AT3G52160.2	AtCHS24	AtKCS15	PNT07968	PtCHS24
AT3G52160.1	AtCHS25	AtKCS15	PNT17872	PtCHS25
AT4G34250.1	AtCHS26	AtKCS16	PNT37996	PtCHS26
AT2G28630.1	AtCHS27	AtKCS12a	PNT56229	PtCHS27
AT2G28630.2	AtCHS28	AtKCS12b	PNT20872	PtCHS28
AT2G26250.1	AtCHS29	AtKCS10	PNT41419	PtCHS29
AT1G62640.1	AtCHS30	AtF23N19.2	PNT19219	PtCHS30
AT1G62640.2	AtCHS31	AtF23N19.2	PNT32954	PtCHS31
			PNT32955	PtCHS32
			PNT33623	PtCHS33
			PNT15354	PtCHS34
			PNT15355	PtCHS35
			PNT15363	PtCHS36
			PNT15356	PtCHS37
			PNT15361	PtCHS38
			PNT15358	PtCHS39
			PNT15365	PtCHS40
			PNT24948	PtCHS41
			PNS92429	PtCHS42
			PNT04071	PtCHS43
			PNT07971	PtCHS44
			PNT14122	PtCHS45
			PNT50265	PtCHS46
			PNT30415	PtCHS47
			PNT06156	PtCHS48
			PNT22789	PtCHS49
			PNT47808	PtCHS50

## Sheet: Table S5
Table S5. Conserved motifs 20 conserved motifs of MeCHSs.
Motif name	E-value	Sites	Width	Logo
Motif 1	6.9e-1151	37	50
Motif 2	5.7e-556	36	29
Motif 3	5.3e-808	26	50
Motif 4	6.7e-732	25	50
Motif 5	1.0e-566	25	50
Motif 6	1.3e-565	25	34
Motif 7	2.7e-514	24	50
Motif 8	6.7e-242	10	50
Motif 9	2.5e-256	16	41
Motif 10	3.4e-240	11	50
Motif 11	7.7e-215	7	50
Motif 12	1.7e-191	26	15
Motif 13	2e-181	22	21
Motif 14	8.3e-176	13	29
Motif 15	1.7e-164	19	15
Motif 16	3.3e-164	8	41
Motif 17	4.6e-147	19	21
Motif 18	2.7e-131	11	29
Motif 19	5.7e-84	11	21
Motif 20	1.7e-81	7	29

## Sheet: Table S6
Table S6. Duplication screening results of MeCHS genes.
Query id	Subject id	identity（%）	alignment length	mismatches	gap openings	Query start	Query end	Subject start	Subject end	e-value	Query bit score	Subject bit score
MeCHS32	MeCHS33	86.43	1592	213	1	1	1589	1	1592	0	1439	1593
MeCHS18	MeCHS16	93.29	1341	90	0	169	1509	1	1341	0	1945	1509
MeCHS15	MeCHS14	91.61	1382	116	0	5	1386	98	1479	0	1820	1479
MeCHS15	MeCHS20	87.12	1382	178	0	5	1386	35	1416	0	1328	1416
MeCHS15	MeCHS17	86.83	1382	182	0	5	1386	35	1416	0	1296	1416
MeCHS15	MeCHS24	86.69	1382	184	0	5	1386	35	1416	0	1281	1416
MeCHS15	MeCHS23	83.69	1355	221	0	32	1386	176	1530	0	934	1530
MeCHS14	MeCHS20	88.31	1412	163	2	69	1479	6	1416	0	1475	1479
MeCHS14	MeCHS17	87.88	1411	171	0	69	1479	6	1416	0	1441	1479
MeCHS14	MeCHS24	87.71	1408	173	0	72	1479	9	1416	0	1419	1479
MeCHS14	MeCHS23	84.33	1410	221	0	70	1479	121	1530	0	1043	1530
MeCHS26	MeCHS25	88.65	1559	177	0	1	1559	1	1559	0	1653	1590
MeCHS23	MeCHS20	84.69	1417	215	2	115	1530	1	1416	0	1072	1530
MeCHS23	MeCHS17	84.47	1417	218	2	115	1530	1	1416	0	1049	1530
MeCHS23	MeCHS24	84.26	1404	221	0	127	1530	13	1416	0	1031	1530
MeCHS24	MeCHS17	96.96	1416	43	0	1	1416	1	1416	0	2466	1416
MeCHS24	MeCHS20	96.82	1416	45	0	1	1416	1	1416	0	2450	1416
MeCHS17	MeCHS20	97.81	1416	31	0	1	1416	1	1416	0	2561	1416
MeCHS7	MeCHS1	85.43	1139	166	0	4	1142	7	1145	0	942	1185
MeCHS7	MeCHS6	84.09	1119	178	0	46	1164	49	1167	0	807	1185
MeCHS7	MeCHS4	83.19	1142	192	0	1	1142	1	1142	0	741	1188
MeCHS7	MeCHS2	82.97	1145	195	0	1	1145	1	1145	0	724	1188
MeCHS4	MeCHS1	92.08	1161	92	0	4	1164	7	1167	0	1572	1188
MeCHS4	MeCHS2	85.75	1151	164	0	1	1151	1	1151	0	981	1188
MeCHS4	MeCHS6	85.11	1142	164	2	4	1142	7	1145	0	908	1188
MeCHS6	MeCHS1	87.6	1145	142	0	1	1145	1	1145	0	1144	1176
MeCHS6	MeCHS2	84.15	1142	181	0	22	1163	19	1160	0	829	1188
MeCHS1	MeCHS2	89.29	1148	123	0	7	1154	4	1151	0	1300	1188
MeCHS28	MeCHS30	82.68	1368	231	2	26	1387	26	1393	0	791	1398
MeCHS35	MeCHS31	86.52	1580	210	1	1	1580	1	1577	0	1439	1611

## Sheet: Table S7
Table S7. Cis-elements in the promoter regins of MeCHS genes.
ID name	Sequence	Accession number	Fuction	Groups
MYBPLANT	MACCWAMC	S000167	chalcone synthase promoter	chalcone synthase (CHS) elements
BOXIIPCCHS	ACGTGGC	S000229	chalcone synthase promoter	chalcone synthase (CHS) elements
GT1CONSENSUS	GRWAAW	S000198	CHS genes binding site	chalcone synthase (CHS) elements
WBOXNTERF3	TGACY	S000457	wounding activation	wounding gene activation elements
CACGTGMOTIF	CACGTG	S000042	light-regulated	light-regulated elements
IBOXCORE	GATAA	S000199	light-regulated	light-regulated elements
MYB1AT	WAACCA	S000408	dehydration-responsive	stress
MYCCONSENSUSAT	CANNTG	S000407	transcription promoter	stress
LTRECOREATCOR15	CCGAC	S000153	temperature responsive	stress
WBOXATNPR1	TTGAC	S000390	negative regulatory elements	disease resistance
ASF1MOTIFCAMV	TGACG	S000024	redox regulation	disease resistance
BIHD1OS	TGTCA	S000498	up-regulation	disease resistance

## Sheet: Table S8
Table S8. Protein-protein interaction (PPI) network analysis of MeCHS genes.
Gene name	Gene name	Phylogenetic cooccurrence	Homology	Coexpression	Database annotated	Automated textmining	Combined score	Experimentally determined interaction
MeCHS2	MeCHS3	0.449	0.984	0	0.804	0	0.805	0
MeCHS3	MeCHS4	0.449	0.982	0	0.804	0	0.805	0
MeCHS3	MeCHS7	0.449	0.98	0	0.804	0	0.805	0
MeCHS19	MeCHS32	0	0.961	0.613	0	0.606	0.621	0
MeCHS19	MeCHS33	0	0.961	0.613	0	0.606	0.621	0
MeCHS3	MeCHS10	0.449	0.96	0.046	0.569	0	0.578	0
MeCHS6	MeCHS10	0.449	0.952	0.041	0.569	0	0.577	0
MeCHS7	MeCHS10	0.449	0.956	0.041	0.569	0	0.577	0
MeCHS5	MeCHS10	0.449	0.953	0.041	0.569	0	0.577	0
MeCHS4	MeCHS10	0.449	0.959	0.041	0.569	0	0.576	0
MeCHS2	MeCHS10	0.449	0.961	0.041	0.569	0	0.576	0
MeCHS1	MeCHS10	0.449	0.96	0.041	0.569	0	0.576	0
MeCHS13	MeCHS9	0	0	0	0	0.443	0.443	0
MeCHS13	MeCHS8	0	0	0	0	0.443	0.443	0
Note: (1) phylogenetic_cooccurrence: phylogenetic correlation score; (2) homolog: Homologous correlation score; (3) coexpression: coexpression correlation score; (4) database_annotated: database annotation correlation score; (5) automated_textmining: textmining correlation score; (6) combined_score: The more important the combined_score is. (7) experimentally_determined_interaction: experiment to…

## Sheet: Table S9
Table S9. Sequences of primers used in qRT-PCR.
Gene Name	Forward primer sequence (5′ → 3′)	Reverse primer sequence (5′ → 3′)
MeCHS1	GGATATTGTAGTGGTGGAGGT	GTGAGACCCACTTCACGTAAGTGTC
MeCHS2	GGAAAGGAAGCAGCAACTAAA	GAGCACACAACAAGAACACGA
MeCHS3	GCAAGGCTCAACGGGCGGAAG	CGATGGGCGGAGACCCAAAAG
MeCHS4	TCAAAGAACATAGAGAAAAGC	CAAGATAAATATCACACAAGC
MeCHS5	CACCTTATCTTCTACACAACC	CAAGTGAAAAGTGAGACCAAT
MeCHS6	ACCCTGAAAAACTGAACGCAA	AAACCCAAACAAAACACCCCA
MeCHS7	AAAATATAGAAAAACCCCTAG	CAGAATAAATAACACACAAGC
MeCHS8	TGATAATAGGCACAGACCCAG	TGTACTCAAGCACAAACACAA
MeCHS9	AGGAGTTTCTGGTTGATGGGT	CGCTGCTTTACAGTAGGGAGG
MeCHS10	ATTTATGGGGCTTCTTCACTT	TGTTTTCTGCAATATCTTTGG
MeCHS11	TATTCTGGGCTGTTCATCCTG	TCTTCCCCTCCCTCTCTTTTC
MeCHS12	CTGCTATTTTGCTCTCCAACC	ACCCTTCATCGTCTTCTCGTT
MeCHS13	GATACGTCTTTTAACTCGGCT	TGATGCTCTTTATGTTGCTCC
MeCHS14	CCATCTTACAAGTGTCCCAAA	TATAACTCAAAACATTCCCCC
MeCHS15	TAATCTTGGTGGTATGGGCTG	GTCGACGATCAAATGATCGGT
MeCHS16	CTCTGCTTTTCTCGTTTTCGG	GACCTGCTCAGCCTCCTCCCT
MeCHS17	AATTCTTCTGTCCAACCTACC	GGCTTTTTTCTACCTCATCTA
MeCHS18	AACCCAACACCATCGCTTTCC	ACGCCTTGTCATCTGCCCCAC
MeCHS19	TTTCCATTGAGGTTCTTCGTT	TTAGGTTTAAGCCCTGTTTTC
MeCHS20	CTTGTCACAAACTCCCTATTT	GGCTTTTTTCTACCTCATCTA
MeCHS21	GGTGGTGTTCGGATGAAGCAG	AAGTTGGAGCCAGAGGAGTTG
MeCHS22	ATCATCTAACTTCCGAAACAA	CTAACTCATACCACAACCCAC
MeCHS23	CCATTAGTTCTTCCATTCTCC	ATTTCATCCATCCAAGGGTTC
MeCHS24	TTCTTCTATCCAACCTACCAT	CTAAAACAGCTCTTCCTCCAG
MeCHS25	TATTCCACTCCTGGGCATTGC	GTCTCAGCTTCCTTCCTCGCT
MeCHS26	ACTCATCCACACCGTTCGTAC	CACCTTTCCTGATTCTCCCCT
MeCHS27	CGACCGTTTATTTCCTCACTC	CATCACAATCTCAGCCTCCTT
MeCHS28	AAGGAGACAGAATCTTGATGG	TTTGCTAATGTTTTTGGTGGA
MeCHS29	AATCCTACCCCATCACTTTCT	CTTCCCATTGGAGTCCTCTTC
MeCHS30	GTTCTGGTGGGTGTGCGATTC	CTTGTTGCTGCTTTTGGGAGT
MeCHS31	ATTTTGCTTGTTATTGCCCTC	GTTCTCTTGTCGCATTACTGC
MeCHS32	AATAACGTCCACCCCACCTAA	ACCTCTCCTTGCCAAAATACC
MeCHS33	TTTTTCTCTATTACTCGCCCT	CGCTATCTTCAGTCATTTTCA
MeCHS34	GGAAGATAGACAAGGAAGGCA	GAGCAAGTTGGTGAAGAAATG
MeCHS35	TGAAAACCAACATCACCACAC	ACTCAGTCCAAGATTCCTCTG
MeCHS36	CATTGTGGGTTGATAGGGTGT	GTTCTTCTCATTGGCTGGATT
MeCHS37	TGCTGCATGTAGTGGATTCGT	TTCATTTGCTTTGATGTTGGC
MeCHS38	ATTCTGCTCCGCCACCATTGA	TTTTGGAACCCACCTCCCCTG
MeCHS39	GAAAGGTGACAAGGTGTGGCA	TAATTGGATAACGATGGACGG

## Sheet: Table S10
Table S10. Differential tissues expression of MeCHS genes.
Gene Name	Young leaves	Mature leaves	Petiole	Stems	Fibrous roots	Tuber
MeCHS1	2.23607	-0.447214	-0.447214	-0.447214	-0.447214	-0.447214
MeCHS2	1.2329	0.915307	-1.25939	-0.0954859	0.534011	-1.32734
MeCHS3	1.72173	-0.0879952	-0.931924	-1.00071	0.895542	-0.596645
MeCHS4	0	0	0	0	0	0
MeCHS5	2.07858	-0.0353452	0.04497	-0.351619	-0.718755	-1.01783
MeCHS6	0	0	0	0	0	0
MeCHS7	2.23607	-0.447214	-0.447214	-0.447214	-0.447214	-0.447214
MeCHS8	-0.675229	-1.2298	0.787623	1.079	-1.04059	1.079
MeCHS9	1.83783	0.501013	-0.491498	0.197537	-1.02244	-1.02244
MeCHS10	-1.39605	-0.822883	1.11064	0.959836	-0.70297	0.851431
MeCHS11	-0.464362	1.04577	-1.15732	-0.918209	-0.0872146	1.58133
MeCHS12	1.07941	0.0773982	-0.158431	1.09291	-0.202253	-1.88903
MeCHS13	0.282949	0.0386896	-0.240878	0.0508378	1.64434	-1.77594
MeCHS14	-0.672747	-0.796834	-0.589936	-0.694723	1.75718	0.997065
MeCHS15	-0.738787	-1.58323	1.4282	0.950114	-0.0701431	0.0138457
MeCHS16	-0.193227	-0.193227	1.13367	1.4741	-1.11066	-1.11066
MeCHS17	-1.04281	-1.30458	0.625787	-0.466337	0.771491	1.41645
MeCHS18	2.1095	0.286593	-0.549235	-0.50974	-0.747405	-0.589714
MeCHS19	0.416087	1.06869	0.932962	0.305697	-1.28318	-1.44026
MeCHS20	0	0	0	0	0	0
MeCHS21	1.9375	-0.67843	0.47038	-1.17287	-0.408791	-0.147782
MeCHS22	0	0	0	0	0	0
MeCHS23	-0.68639	-1.46662	1.58361	0.842164	0.112242	-0.385008
MeCHS24	1.22912	0.828564	-0.191311	0.654717	-1.54299	-0.978098
MeCHS25	0.830446	0.512475	0.7972	0.672082	-1.35016	-1.46205
MeCHS26	-1.32591	-0.911168	-0.265106	0.831676	0.0432674	1.62724
MeCHS27	1.46048	1.13866	-0.903865	-0.835097	0.155635	-1.01581
MeCHS28	1.15704	1.11044	-0.4232	0.102786	-0.154102	-1.79297
MeCHS29	0.979719	1.19333	0.0528724	0.38657	-1.14601	-1.46648
MeCHS30	0.911824	0.683135	1.1762	-0.596615	-1.63417	-0.540373
MeCHS31	2.15345	-0.400663	-0.255899	-0.0368027	-0.543851	-0.916238
MeCHS32	0.37622	0.228499	1.47337	0.460324	-0.95159	-1.58682
MeCHS33	-1.80261	-0.124191	1.58216	0.0954566	-0.185069	0.434256
MeCHS34	-0.512865	0.806689	1.17379	-1.40251	0.899999	-0.965101
MeCHS35	0.463128	1.02196	0.630959	0.617792	-1.70188	-1.03195
MeCHS36	-1.1885	-0.93741	0.70074	0.746085	-0.762832	1.44192
MeCHS37	-1.63779	0.324851	0.862877	1.02624	-1.07815	0.501977
MeCHS38	1.79144	0.0180669	-0.691952	-0.835363	0.746021	-1.02822
MeCHS39	-0.59921	-0.680102	0.579438	0.544348	-1.42793	1.58346

[truncated: 2 more sheets: Table S11, Table S12]
